# Supplementary material for: Cancer-associated fibroblasts promote the survival of irradiated nasopharyngeal carcinoma cells via the NF-κB pathway
Source: J Exp Clin Cancer Res. 2021 Mar 1;40:87. doi: 10.1186/s13046-021-01878-x (PMC7923322; doi:10.1186/s13046-021-01878-x)
Supplement: Supplementary file 2 — Additional file 2. List of differential expression genes. [file 13046_2021_1878_MOESM2_ESM.xlsx]

## Sheet: Sheet1
Probe Set ID	Radiosensitive G1_1201186	Radiosensitive G1_1211017	Radiosensitive G1_1218957	Radioresistant G2_1201849	Radioresistant G2_1213446	Radioresistant G2_1311345	UniGene ID	Gene Title	Gene Symbol	Chromosomal Location
1552309_a_at	4.36958	2.95072	3.28631	5.08491	6.02886	5.8313	Hs.612385	nexilin (F actin binding protein)	NEXN	chr1p31.1
1552677_a_at	4.95035	5.66931	5.6706	6.63609	6.16576	6.57828	Hs.189585 /// Hs.629325	DIP2 disco-interacting protein 2 homolog A (Drosophila)	DIP2A	chr21q22.3
1552822_at	2.00002	3.30242	1.91867	3.48001	3.97056	4.79244	Hs.440534 /// Hs.599540	thioredoxin-related transmembrane protein 3	TMX3	chr18q22
1552930_at	5.88706	5.86021	5.48629	4.50796	5.08028	4.2809	Hs.591453	membrane metallo-endopeptidase-like 1	MMEL1	chr1p36
1553267_a_at	4.45691	3.91736	4.21097	2.61544	3.23056	3.0025	Hs.531161 /// Hs.592519 /// Hs.598889 /// Hs.604563	CCR4-NOT transcription complex, subunit 6-like	CNOT6L	chr4q13.3
1553285_s_at	3.23782	2.94198	3.15447	5.47731	4.68859	4.13914	Hs.97794	RAD9 homolog B (S. pombe)	RAD9B	chr12q24.11
1553313_s_at	4.51812	5.01465	4.31632	5.93196	6.04894	5.1972	Hs.302742 /// Hs.610123 /// Hs.613905 /// Hs.710454 /// Hs.710797	solute carrier family 5 (sodium/myo-inositol cotransporter), member 3	SLC5A3	chr21q22.12
1553978_at	6.67491	6.88697	6.31614	7.92982	7.21465	7.87658	Hs.153629	myocyte enhancer factor 2B /// MEF2B neighbor /// MEF2BNB-MEF2B readthrough	MEF2B /// MEF2BNB /// MEF2BNB-MEF2B	chr19p13.11
1554114_s_at	3.76798	2.9394	2.49452	5.76173	6.03981	4.312	Hs.654754	slingshot protein phosphatase 2	SSH2	chr17q11.2
1554234_at	6.62286	6.371	5.93461	4.67576	3.32297	4.55855	Hs.404137 /// Hs.734230	katanin p60 subunit A-like 2	KATNAL2	chr18q21.1
1554339_a_at	2.06795	2.38612	2.05127	6.81414	6.20616	4.74785	Hs.448207 /// Hs.507948	component of oligomeric golgi complex 3	COG3	chr13q14.13
1554452_a_at	5.08666	5.08166	5.47593	3.97403	3.78216	4.09718	Hs.706124 /// Hs.734140	hypoxia inducible lipid droplet-associated	HILPDA	chr7q32.1
1554469_at	2.54107	3.05299	2.34251	4.06145	4.67103	3.53592	Hs.178499 /// Hs.606522 /// Hs.630933 /// Hs.630966 /// Hs.717719 /// Hs.721470 /// Hs.741873	zinc finger and BTB domain containing 44	ZBTB44	chr11q24.3
1554479_a_at	3.63163	4.25616	3.15367	5.51473	4.97835	4.89211	Hs.446146 /// Hs.598941 /// Hs.602826 /// Hs.609266 /// Hs.655940 /// Hs.68846	caspase recruitment domain family, member 8	CARD8	chr19q13.33
1554615_at	3.19872	3.96682	3.02213	5.23786	5.73101	6.16442	---	NULL /// NULL	OTTHUMG00000169818 /// RP11-43D4.3	---
1554636_at	3.7348	3.92228	4.75851	2.74734	3.26167	2.93356	---	---	---	---
1554646_at	4.91486	4.41066	4.18333	6.98764	6.59978	6.44901	Hs.370725 /// Hs.602883 /// Hs.736788	oxysterol binding protein-like 1A	OSBPL1A	chr18q11.1
1554798_at	5.38008	5.0748	6.02929	4.6068	4.13954	4.52299	Hs.471834 /// Hs.614058 /// Hs.659922	sushi, nidogen and EGF-like domains 1	SNED1	chr2q37.3
1554985_at	3.85304	4.2034	5.12301	2.65079	2.69721	3.242	Hs.351005	zinc finger protein 396	ZNF396	chr18q12
1555120_at	2.17965	2.81167	3.05386	4.13041	4.53975	4.99824	Hs.142023	CD96 molecule	CD96	chr3q13.13-q13.2
1555301_a_at	4.43337	4.84175	4.81376	3.55655	2.74093	3.35416	Hs.189585 /// Hs.629325	DIP2 disco-interacting protein 2 homolog A (Drosophila)	DIP2A	chr21q22.3
1555358_a_at	4.46657	4.36115	3.65298	5.87174	6.62134	5.8767	Hs.444389 /// Hs.626124	ectonucleoside triphosphate diphosphohydrolase 4	ENTPD4	chr8p21.3
1555743_s_at	5.22552	6.02955	6.47947	4.76753	4.87225	4.16118	Hs.567221	endogenous retrovirus group H, member 6	ERVH-6	chrYq11.223
1555829_at	2.46029	3.0352	2.06094	4.34963	5.67643	4.8565	Hs.490795 /// Hs.649908	extended synaptotagmin-like protein 2	ESYT2	chr7q36.3
1555846_a_at	3.47385	4.20627	4.36593	5.09378	6.44302	5.93754	Hs.533067	---	---	---
1556061_at	2.95423	3.42557	3.26584	4.91879	4.2203	4.73437	Hs.139120 /// Hs.613824	ribonuclease P/MRP 30kDa subunit	RPP30	chr10q23.31
1556220_at	2.69483	2.53616	1.73684	6.74481	4.46766	5.73136	Hs.314518	NULL /// NULL	OTTHUMG00000175748 /// RP11-757F18.5	---
1556331_a_at	5.65773	6.15802	5.56164	3.21012	3.8089	4.56581	Hs.658896	---	---	---
1556373_a_at	4.55255	3.16495	3.2329	6.48789	4.9584	6.00228	Hs.202543 /// Hs.651224	family with sequence similarity 185, member A	FAM185A	chr7q22.1
1556476_at	3.38952	3.22189	3.17713	4.01831	4.93617	4.67873	Hs.134728	uncharacterized LOC283485	LOC283485	chr13q34
1556538_at	5.3001	4.88814	5.39767	3.83368	4.52829	4.13404	Hs.184727 /// Hs.694099	antigen p97 (melanoma associated) identified by monoclonal antibodies 133.2 and 96.5	MFI2	chr3q28-q29
1556698_a_at	3.40722	4.30072	3.81708	4.97656	4.79956	5.78601	Hs.605082	GPRIN family member 3	GPRIN3	chr4q22.1
1557094_at	7.91986	7.98018	7.49737	9.62555	10.973	10.7096	---	annexin A8 /// uncharacterized LOC100996760 /// uncharacterized LOC101060462	ANXA8 /// LOC100996760 /// LOC101060462	chr10q11.22
1557192_at	3.50969	3.41187	2.80044	4.2069	4.99924	5.20073	Hs.643090 /// Hs.720411 /// Hs.729130	COX10 antisense RNA 1 /// uncharacterized LOC100506974	COX10-AS1 /// LOC100506974	---
1557236_at	4.93304	4.73945	4.65211	5.87008	5.99723	5.43343	Hs.257352	apolipoprotein L, 6	APOL6	chr22q12.3
1557280_s_at	2.62701	2.74312	3.15257	3.43197	4.15004	4.12764	Hs.160324 /// Hs.731910 /// Hs.90221	intersectin 1 (SH3 domain protein)	ITSN1	chr21q22.1-q22.2
1557953_at	3.83146	3.56074	3.6036	4.64814	4.41503	5.24211	Hs.615360 /// Hs.617502 /// Hs.620941 /// Hs.717358 /// Hs.743424	zinc finger with KRAB and SCAN domains 1	ZKSCAN1	chr7q22
1558135_at	2.84483	1.54381	2.22541	5.83773	6.31622	6.3796	Hs.112444	TAF11 RNA polymerase II, TATA box binding protein (TBP)-associated factor, 28kDa	TAF11	chr6p21.31
1558797_at	2.37871	3.6107	2.32239	5.09073	4.75946	4.16801	Hs.680651	---	---	---
1559391_s_at	3.88951	4.50706	4.08893	5.38811	5.35052	6.04599	Hs.667269	---	---	---
1559410_at	6.32229	6.35878	7.13837	3.4036	4.45381	4.53027	Hs.587688	---	---	---
1559477_s_at	4.55625	4.58178	5.05236	3.3682	3.63096	3.8046	Hs.526754 /// Hs.603755 /// Hs.648469 /// Hs.661871	Meis homeobox 1	MEIS1	chr2p14
1559882_at	3.34144	4.55472	3.23248	5.67103	4.87557	6.27168	Hs.580681	SAM domain and HD domain 1	SAMHD1	chr20pter-q12
1560029_a_at	3.59075	3.15785	4.22058	2.18852	2.61918	2.79275	Hs.195060 /// Hs.644677 /// Hs.735213	chromosome 11 open reading frame 57	C11orf57	chr11q23.1
1560797_s_at	4.40165	3.97245	3.84596	5.39245	5.73979	5.95561	Hs.638368 /// Hs.659432	TMLHE antisense RNA 1	TMLHE-AS1	---
1561130_at	3.96978	3.46468	3.36181	4.92907	5.75338	4.88903	---	HECT domain containing E3 ubiquitin protein ligase 4	HECTD4	chr12q24.13
1562028_at	5.69897	5.19035	5.30014	4.77995	3.87681	4.24743	Hs.534307	cyclin D3	CCND3	chr6p21
1562464_at	4.45884	3.8508	3.96622	3.24647	3.00912	2.73314	Hs.434680	---	---	---
1562490_at	4.25203	3.47666	3.21965	4.65409	5.36228	5.11153	Hs.132648	thioesterase superfamily member 5	THEM5	chr1q21.3
1562815_at	5.91765	6.43781	5.39608	2.92241	2.71315	4.73281	Hs.658996	EF-hand calcium binding domain 6	EFCAB6	chr22q13.2
1563147_at	3.99318	4.10646	3.66143	5.82329	5.35055	5.38367	Hs.565718	---	---	---
1563426_a_at	5.54127	5.9644	5.2678	4.1007	3.93589	4.66153	Hs.604039	NULL /// NULL	AP001462.6 /// OTTHUMG00000066836	---
1563485_at	5.79095	4.33708	5.10365	7.45029	6.44842	6.53758	Hs.689502	---	---	---
1564798_at	3.70026	3.20051	3.50702	4.43358	4.96582	4.85981	Hs.684577	---	---	---
1565347_s_at	3.64377	4.35629	4.16008	5.08797	5.60317	5.31946	Hs.730740	transcription factor binding to IGHM enhancer 3	TFE3	chrXp11.22
1565614_at	5.22181	5.45052	5.90856	4.22303	4.52238	4.25018	Hs.654696	---	---	---
1565673_at	5.93147	6.25553	6.22131	6.95046	7.98728	7.9237	---	Fc fragment of IgG, low affinity IIa, receptor (CD32)	FCGR2A	chr1q23
1565674_at	5.60191	6.48895	5.58164	6.92389	7.65244	7.59371	Hs.352642 /// Hs.656750 /// Hs.691115 /// Hs.717076 /// Hs.734362	Fc fragment of IgG, low affinity IIa, receptor (CD32) /// Fc fragment of IgG, low affinity IIc, receptor for (CD32) (gene/pseudogene)	FCGR2A /// FCGR2C	chr1q23 /// chr1q23.3
1565777_at	2.992	3.22213	3.1308	4.79174	4.75897	4.51415	Hs.683997	---	---	---
1565818_s_at	5.10222	4.46064	4.22447	6.3226	5.45984	6.25331	Hs.435949 /// Hs.488251 /// Hs.602345 /// Hs.731495 /// Hs.739003	IKAROS family zinc finger 1 (Ikaros)	IKZF1	chr7p13-p11.1
1565867_a_at	5.185	5.52972	4.26804	6.25188	6.70444	6.66538	Hs.448347 /// Hs.532399 /// Hs.546686	zinc finger CCCH-type domain-containing-like /// zinc finger CCCH-type containing 11A	LOC441155 /// ZC3H11A	chr1q32.1 /// chr6q12
1567219_at	5.04014	3.79034	4.39183	5.50608	6.28071	5.66301	---	---	---	---
1568249_at	6.98182	6.77397	6.90125	8.00776	7.77914	8.15753	Hs.400876 /// Hs.743872	small nucleolar RNA host gene 17 (non-protein coding) /// small nucleolar RNA, H/ACA box 71B	SNHG17 /// SNORA71B	chr20q11.23
1568365_at	5.36663	3.75366	5.60427	7.91131	6.61375	7.4621	Hs.684600	---	---	---
1568619_s_at	5.46307	5.19898	5.36153	6.40485	7.59677	7.13233	Hs.530899 /// Hs.609079	inositol 1,4,5-trisphosphate receptor interacting protein-like 2	ITPRIPL2	chr16p12.3
1568678_s_at	4.17682	3.84006	3.93942	4.9852	5.87857	5.77912	Hs.487175 /// Hs.607370 /// Hs.624725	FGFR1 oncogene partner	FGFR1OP	chr6q27
1568717_a_at	3.86962	4.6942	3.96462	5.55115	6.09569	5.29694	Hs.522351 /// Hs.621858 /// Hs.659260 /// Hs.669050 /// Hs.672685 /// Hs.703312	FK506 binding protein 15, 133kDa	FKBP15	chr9q32
1568874_at	4.43743	4.18249	5.60726	2.89119	3.46225	2.49788	Hs.736403	nuclear receptor coactivator 6	NCOA6	chr20q11
1569472_s_at	2.3918	3.76947	3.42733	4.8707	6.29449	6.53577	Hs.368214 /// Hs.567832 /// Hs.602285 /// Hs.609880 /// Hs.618500	tetratricopeptide repeat domain 3 /// tetratricopeptide repeat domain 3 pseudogene 1	TTC3 /// TTC3P1	chr21q22.2 /// chrXq13.3
1569872_a_at	6.65005	7.03888	7.12816	5.30128	3.53191	4.39951	Hs.71912 /// Hs.745022	lipase maturation factor 1	LMF1	chr16p13.3
1570396_at	3.46606	3.82565	4.50384	2.86522	3.13146	2.43661	Hs.512257	family with sequence similarity 66, member C	FAM66C	chr12p13.31
1570635_at	4.24319	4.83441	4.33605	3.79186	3.08177	3.26753	Hs.621247	---	---	---
1729_at	5.5994	5.13958	5.01947	6.03477	6.51009	6.40272	Hs.460996	TNFRSF1A-associated via death domain	TRADD	chr16q22
200079_s_at	5.00563	5.68733	5.48493	6.8226	6.18287	6.44485	Hs.3100	lysyl-tRNA synthetase	KARS	chr16q23.1
200867_at	4.93643	5.04637	4.66281	5.82926	5.54895	6.49283	Hs.144949	ring finger protein 114	RNF114	chr20q13.13
201036_s_at	5.99965	7.09669	7.15851	4.32079	5.58926	5.53435	Hs.438289 /// Hs.713095	hydroxyacyl-CoA dehydrogenase	HADH	chr4q22-q26
201484_at	5.59659	5.27551	5.12142	6.58544	6.62054	6.40372	Hs.439481	suppressor of Ty 4 homolog 1 (S. cerevisiae)	SUPT4H1	chr17q21-q23
201498_at	6.10159	6.04757	6.0425	7.05495	7.33705	6.88712	Hs.386939 /// Hs.606360 /// Hs.743739 /// Hs.744146	ubiquitin specific peptidase 7 (herpes virus-associated)	USP7	chr16p13.3
201604_s_at	3.32707	4.79739	4.58228	6.3049	5.58095	6.54121	Hs.49582	protein phosphatase 1, regulatory subunit 12A	PPP1R12A	chr12q15-q21
201616_s_at	6.47129	6.65418	6.65003	7.73824	8.39395	7.64683	Hs.490203 /// Hs.738084	caldesmon 1	CALD1	chr7q33
201721_s_at	5.92306	6.45217	5.99677	7.45971	7.53636	7.69434	Hs.371021 /// Hs.619076	lysosomal protein transmembrane 5	LAPTM5	chr1p34
201831_s_at	5.47894	6.35766	5.98478	4.84251	4.39743	4.66467	Hs.292689 /// Hs.739305 /// Hs.744501 /// Hs.744877	USO1 vesicle transport factor	USO1	chr4q21.1
201917_s_at	7.53162	7.36484	7.36603	8.16332	8.37314	8.86102	Hs.144130 /// Hs.605197 /// Hs.614888	solute carrier family 25 (pyrimidine nucleotide carrier ), member 36	SLC25A36	chr3q23
201996_s_at	4.86726	5.92245	5.71189	6.8015	7.14594	6.74015	Hs.558463 /// Hs.607981 /// Hs.727228 /// Hs.744843	spen homolog, transcriptional regulator (Drosophila)	SPEN	chr1p36
201997_s_at	7.46547	8.38638	7.83092	9.2806	8.51781	9.20021	Hs.558463 /// Hs.607981 /// Hs.727228 /// Hs.744843	spen homolog, transcriptional regulator (Drosophila)	SPEN	chr1p36
202065_s_at	7.05019	6.88644	6.03913	5.75672	5.3925	5.18086	Hs.530749	protein tyrosine phosphatase, receptor type, f polypeptide (PTPRF), interacting protein (liprin), alpha 1	PPFIA1	chr11q13.3
202084_s_at	6.06195	7.01935	6.26716	8.62517	8.20182	7.8451	Hs.464184 /// Hs.540724	SEC14-like 1 (S. cerevisiae)	SEC14L1	chr17q25.2
202097_at	5.53985	5.52628	5.95659	6.30405	7.362	6.74661	Hs.601591 /// Hs.657761	nucleoporin 153kDa	NUP153	chr6p22.3
202207_at	6.75375	7.17455	7.50967	5.61742	6.13143	6.41618	Hs.111554 /// Hs.592654 /// Hs.717035 /// Hs.730678 /// Hs.740851	ADP-ribosylation factor-like 4C	ARL4C	chr2q37.1
202278_s_at	4.15051	3.87205	3.37291	5.82317	6.53647	5.51186	Hs.90458	serine palmitoyltransferase, long chain base subunit 1	SPTLC1	chr9q22.2
202446_s_at	3.59371	5.09281	3.87634	5.99886	5.75279	6.37483	Hs.130759 /// Hs.595419	phospholipid scramblase 1	PLSCR1	chr3q23
202483_s_at	5.41594	5.59838	6.02594	4.78843	4.42269	4.84048	Hs.24763	RAN binding protein 1	RANBP1	chr22q11.21
202605_at	6.1843	6.67133	6.61416	7.63243	7.6363	7.32743	Hs.255230	glucuronidase, beta	GUSB	chr7q21.11
202663_at	5.0438	5.63486	5.9687	6.40577	6.62378	7.1237	Hs.128067 /// Hs.736483	WAS/WASL interacting protein family, member 1	WIPF1	chr2q31.1
202681_at	6.29484	5.61808	5.24558	7.16365	8.00311	8.50861	Hs.403828 /// Hs.77500	chromosome 3 open reading frame 62 /// microRNA 4271 /// ubiquitin specific peptidase 4 (proto-oncogene)	C3orf62 /// MIR4271 /// USP4	chr3p21.3 /// chr3p21.31
202776_at	4.80198	4.80238	4.67122	3.65361	4.11359	3.41506	Hs.601998 /// Hs.85769	deoxynucleotidyltransferase, terminal, interacting protein 2	DNTTIP2	chr1p22.1
202805_s_at	7.06276	8.25364	7.80077	9.04953	8.64557	9.2511	Hs.391464 /// Hs.720771	ATP-binding cassette, sub-family C (CFTR/MRP), member 1	ABCC1	chr16p13.1
202818_s_at	4.08844	4.29738	4.15632	5.94531	5.80229	6.70786	Hs.15535	transcription elongation factor B (SIII), polypeptide 3 (110kDa, elongin A)	TCEB3	chr1p36.1
202887_s_at	4.86714	4.50553	3.75292	7.19787	6.45013	5.8202	Hs.523012 /// Hs.737859 /// Hs.741387 /// Hs.744875	DNA-damage-inducible transcript 4	DDIT4	chr10q22.1
202987_at	5.62189	4.6507	5.92066	7.81592	7.21446	6.42201	Hs.561514	TRAF3 interacting protein 2	TRAF3IP2	chr6q21
202988_s_at	3.26608	4.41906	4.93406	5.85157	6.11688	7.93647	Hs.603797 /// Hs.75256	regulator of G-protein signaling 1	RGS1	chr1q31
203105_s_at	4.46656	5.4348	4.4954	5.82267	6.425	6.45658	Hs.556296	dynamin 1-like	DNM1L	chr12p11.21
203113_s_at	8.12417	7.76801	7.779	9.8282	8.7902	9.08565	Hs.601547 /// Hs.703306 /// Hs.722687	eukaryotic translation elongation factor 1 delta (guanine nucleotide exchange protein)	EEF1D	chr8q24.3
203256_at	4.96906	4.88195	4.97373	5.85422	6.10028	6.63859	Hs.191842 /// Hs.629576 /// Hs.718737	cadherin 3, type 1, P-cadherin (placental)	CDH3	chr16q22.1
203277_at	7.00821	7.80786	7.34181	9.73515	8.32851	8.82082	Hs.484782 /// Hs.48617 /// Hs.603104	DNA fragmentation factor, 45kDa, alpha polypeptide	DFFA	chr1p36.3-p36.2
203325_s_at	5.9694	6.46308	5.91464	7.66115	8.34143	6.99456	Hs.210283 /// Hs.595415 /// Hs.712826	collagen, type V, alpha 1	COL5A1	chr9q34.2-q34.3
203392_s_at	3.82321	2.23553	2.26202	4.55575	7.12383	7.34532	Hs.208597 /// Hs.594321 /// Hs.692303	C-terminal binding protein 1	CTBP1	chr4p16
203432_at	3.33061	3.86372	2.9921	5.72686	4.54548	4.49863	Hs.11355 /// Hs.609438 /// Hs.622940 /// Hs.734432	thymopoietin	TMPO	chr12q22
203496_s_at	8.21533	7.57931	6.81836	5.22156	5.86211	6.16001	Hs.643754	mediator complex subunit 1	MED1	chr17q12
203526_s_at	5.416	5.50433	5.05912	3.96097	4.19596	4.26598	Hs.158932 /// Hs.621884 /// Hs.645638 /// Hs.727274 /// Hs.739006	adenomatous polyposis coli	APC	chr5q21-q22
203529_at	5.7496	6.5761	6.79141	7.58153	7.64581	8.7043	Hs.594307 /// Hs.601402 /// Hs.744091	protein phosphatase 6, catalytic subunit	PPP6C	chr9q33.3
203545_at	4.9046	3.55673	3.31696	5.89706	7.0938	5.53864	Hs.503368	ALG8, alpha-1,3-glucosyltransferase	ALG8	chr11q14.1
203615_x_at	5.59471	6.76871	5.66808	7.20724	8.2472	7.28311	Hs.567342 /// Hs.716834 /// Hs.736805	sulfotransferase family, cytosolic, 1A, phenol-preferring, member 1	SULT1A1	chr16p12.1
203708_at	3.7808	4.3315	4.63324	6.39257	6.01704	6.64165	---	phosphodiesterase 4B, cAMP-specific	PDE4B	chr1p31
203745_at	3.9632	4.52713	4.62222	5.27286	6.04239	5.51895	Hs.211571	holocytochrome c synthase	HCCS	chrXp22.3
203799_at	4.98764	5.76618	5.81874	4.55829	4.46822	3.6837	Hs.130014 /// Hs.153563 /// Hs.612376 /// Hs.682302	CD302 molecule /// LY75-CD302 readthrough	CD302 /// LY75-CD302	chr2q /// chr2q24.2
203868_s_at	5.70051	7.39561	6.71591	8.04099	9.25519	9.49362	Hs.109225 /// Hs.708046	vascular cell adhesion molecule 1	VCAM1	chr1p32-p31
203885_at	3.84745	4.42469	5.03675	6.17191	7.99526	6.48188	Hs.524590 /// Hs.595536 /// Hs.735441	RAB21, member RAS oncogene family	RAB21	chr12q21.1
203972_s_at	4.60432	5.03665	4.85442	3.64349	3.5499	3.70256	Hs.7277	peroxisomal biogenesis factor 3	PEX3	chr6q24.2
204067_at	5.07097	4.41287	4.95689	6.06392	6.13543	5.87935	Hs.558403	sulfite oxidase	SUOX	chr12q13.2
204079_at	5.44623	5.73754	4.82235	6.07979	6.54609	6.73871	Hs.632768	tyrosylprotein sulfotransferase 2	TPST2	chr22q12.1
204132_s_at	5.79625	4.61013	6.36806	7.32581	8.64666	7.79131	Hs.220950 /// Hs.592126	forkhead box O3 /// forkhead box O3B pseudogene	FOXO3 /// FOXO3B	chr17p11.2 /// chr6q21
204137_at	4.89316	4.25119	3.42861	5.85976	6.44637	6.5358	Hs.498160	G protein-coupled receptor 137B	GPR137B	chr1q42-q43
204219_s_at	6.14407	6.37614	5.57006	6.89286	7.7345	6.84097	Hs.356654 /// Hs.713392	proteasome (prosome, macropain) 26S subunit, ATPase, 1	PSMC1	chr14q32.11
204272_at	4.90267	5.02153	4.57522	3.80675	3.59729	3.87801	Hs.5302	lectin, galactoside-binding, soluble, 4	LGALS4	chr19q13.2
204327_s_at	4.4225	3.46169	3.50975	6.30461	5.72985	6.14408	Hs.112556	zinc finger protein 202	ZNF202	chr11q23.3
204411_at	3.12476	4.48791	4.10433	6.05096	6.57789	5.13407	Hs.169182	kinesin family member 21B	KIF21B	chr1q32.1
204446_s_at	4.91357	6.23096	5.34443	6.55107	7.67487	6.81291	Hs.89499	arachidonate 5-lipoxygenase	ALOX5	chr10q11.2
204469_at	3.63731	3.81834	3.69487	2.65363	2.48897	2.54946	Hs.489824 /// Hs.604720 /// Hs.732404	protein tyrosine phosphatase, receptor-type, Z polypeptide 1	PTPRZ1	chr7q31.3
204516_at	4.06276	4.70065	3.65944	5.24447	5.61829	5.79675	Hs.476595 /// Hs.595189 /// Hs.744526	ataxin 7	ATXN7	chr3p21.1-p12
204567_s_at	4.11729	3.05223	2.97713	4.43043	5.69125	5.26498	Hs.124649 /// Hs.670265 /// Hs.714136	ATP-binding cassette, sub-family G (WHITE), member 1	ABCG1	chr21q22.3
204669_s_at	4.20629	4.63295	3.82166	5.12959	6.80024	6.45904	Hs.589884	ring finger protein 24	RNF24	chr20p13
204706_at	4.53111	4.15858	4.78172	5.28927	6.07497	5.9141	Hs.120998	inositol polyphosphate-5-phosphatase, 72 kDa	INPP5E	chr9q34.3
204791_at	5.15342	4.95264	5.53165	4.04936	4.4969	3.85682	Hs.108301	nuclear receptor subfamily 2, group C, member 1	NR2C1	chr12q22
205092_x_at	3.80209	3.12662	3.77529	4.74322	5.34591	5.79258	Hs.605143 /// Hs.723486	zinc finger and BTB domain containing 1	ZBTB1	chr14q23.3
205129_at	5.89798	5.82739	6.4237	5.07661	4.79647	4.97458	Hs.90691	nucleophosmin/nucleoplasmin 3	NPM3	chr10q24.31
205269_at	3.12522	4.73617	4.50564	5.17937	6.89965	7.03719	Hs.304475 /// Hs.660173 /// Hs.666017	lymphocyte cytosolic protein 2 (SH2 domain containing leukocyte protein of 76kDa)	LCP2	chr5q35.1
205528_s_at	3.48986	3.37535	3.55606	4.01279	4.60201	4.76118	Hs.368431 /// Hs.594620 /// Hs.624033 /// Hs.626145	runt-related transcription factor 1; translocated to, 1 (cyclin D-related)	RUNX1T1	chr8q22
205760_s_at	5.05839	5.57507	5.73992	4.23626	3.2396	4.55884	Hs.380271 /// Hs.434875 /// Hs.681739 /// Hs.736214	8-oxoguanine DNA glycosylase	OGG1	chr3p26.2
205788_s_at	6.44624	6.15102	6.66862	7.20518	7.83262	7.95289	Hs.448347 /// Hs.532399 /// Hs.546686	zinc finger CCCH-type domain-containing-like /// zinc finger CCCH-type containing 11A	LOC441155 /// ZC3H11A	chr1q32.1 /// chr6q12
205926_at	6.15408	6.22342	6.55962	5.36824	5.27546	5.0231	Hs.132781 /// Hs.626408	interleukin 27 receptor, alpha	IL27RA	chr19p13.11
206011_at	3.46069	3.29853	2.76982	6.31849	4.47384	5.48905	Hs.2490	caspase 1, apoptosis-related cysteine peptidase	CASP1	chr11q23
206028_s_at	5.29814	5.5582	4.67809	6.02864	6.19416	6.53384	Hs.306178 /// Hs.603418	c-mer proto-oncogene tyrosine kinase	MERTK	chr2q14.1
206082_at	6.83081	5.97467	6.18202	7.36169	7.44823	7.84298	Hs.691948	HLA complex P5 (non-protein coding)	HCP5	chr6p21.3
206555_s_at	4.62994	4.57833	5.38369	5.80566	6.08036	5.92054	Hs.595066 /// Hs.700004 /// Hs.744483	THUMP domain containing 1	THUMPD1	chr16p12.3
206571_s_at	5.05582	6.01664	5.3592	6.29302	6.57816	7.31877	Hs.701013 /// Hs.743950	mitogen-activated protein kinase kinase kinase kinase 4	MAP4K4	chr2q11.2-q12
206667_s_at	4.89835	5.50782	4.62881	3.4503	3.0908	2.74183	Hs.482587 /// Hs.602663 /// Hs.617993 /// Hs.622209	secretory carrier membrane protein 1	SCAMP1	chr5q14.1
206788_s_at	5.6422	5.76214	5.277	6.69023	7.02191	6.27772	Hs.460988 /// Hs.605312	core-binding factor, beta subunit	CBFB	chr16q22.1
207117_at	6.40049	6.26881	4.78659	7.79689	7.37125	8.48126	Hs.250693	zinc finger protein 117	ZNF117	chr7q11.21
207284_s_at	4.74033	4.19434	5.13283	5.77158	6.15077	5.76929	Hs.332422 /// Hs.622390 /// Hs.685222 /// Hs.733252	aspartate beta-hydroxylase	ASPH	chr8q12.1
207339_s_at	7.11822	7.10155	7.24733	8.97235	8.40609	8.9276	Hs.376208	lymphotoxin beta (TNF superfamily, member 3)	LTB	chr6p21.3
207356_at	4.14548	4.6692	4.21625	5.91697	5.62412	5.85958	Hs.105924 /// Hs.740237	defensin, beta 4A /// defensin, beta 4B	DEFB4A /// DEFB4B	chr8p23.1
207431_s_at	3.26329	3.75111	4.06126	5.75656	6.50849	5.08065	Hs.299878	delta(4)-desaturase, sphingolipid 1	DEGS1	chr1q42.11
207524_at	3.51369	3.65062	3.69371	4.85767	4.26672	4.70709	Hs.368131	suppression of tumorigenicity 7 /// ST7 overlapping transcript 3 (non-protein coding)	ST7 /// ST7-OT3	chr7q31.2 /// chr7q31.3
207753_at	4.68255	4.24939	5.09183	3.24956	3.28134	3.56106	Hs.287374	zinc finger protein 304	ZNF304	chr19q13.4
207809_s_at	3.61675	4.48435	4.73914	5.58543	6.8136	7.25634	Hs.6551	ATPase, H+ transporting, lysosomal accessory protein 1	ATP6AP1	chrXq28
207966_s_at	7.2276	7.48609	6.93905	9.15135	8.6133	8.33933	Hs.109731	golgi glycoprotein 1	GLG1	chr16q22.3
207969_x_at	4.48021	4.88334	4.41614	3.27789	3.48467	3.63362	Hs.169222 /// Hs.596575	acrosomal vesicle protein 1	ACRV1	chr11q24.2
208470_s_at	5.33077	6.38353	6.01372	4.95852	4.36845	4.55364	Hs.513711 /// Hs.655361 /// Hs.702099	haptoglobin /// haptoglobin-related protein	HP /// HPR	chr16q22.1 /// chr16q22.2
208623_s_at	6.83972	6.75773	7.38074	5.20548	6.08386	6.09452	Hs.487027 /// Hs.708178	ezrin	EZR	chr6q25.3
208882_s_at	6.93798	7.41988	7.47293	6.18385	6.41797	6.22739	Hs.492445 /// Hs.737832	ubiquitin protein ligase E3 component n-recognin 5	UBR5	chr8q22
208922_s_at	4.80231	4.49086	4.98062	6.69581	6.2917	7.31394	Hs.523739 /// Hs.623481	nuclear RNA export factor 1	NXF1	chr11q12-q13
209080_x_at	4.46037	4.01186	3.76212	6.51333	6.50271	6.48772	Hs.42644 /// Hs.603031	glutaredoxin 3	GLRX3	chr10q26
209231_s_at	6.68228	6.68052	6.90385	7.73232	7.8338	7.75967	Hs.435941 /// Hs.607464	dynactin 5 (p25)	DCTN5	chr16p12.2
209302_at	7.10738	6.88994	6.67917	5.53506	6.06794	5.86128	Hs.432574	polymerase (RNA) II (DNA directed) polypeptide H	POLR2H	chr3q28
209395_at	6.96676	6.80897	7.46077	8.24469	9.1728	10.0556	Hs.382202	chitinase 3-like 1 (cartilage glycoprotein-39)	CHI3L1	chr1q32.1
209434_s_at	5.18291	4.07566	4.62623	5.82331	6.43915	5.6848	Hs.331420 /// Hs.603588 /// Hs.664052 /// Hs.708542 /// Hs.717743	phosphoribosyl pyrophosphate amidotransferase	PPAT	chr4q12
209487_at	6.39566	5.03471	6.04962	8.02007	8.15059	8.46439	Hs.334587	RNA binding protein with multiple splicing	RBPMS	chr8p12
209590_at	4.8093	4.78049	5.93388	4.31882	3.21105	3.70165	Hs.473163 /// Hs.597967	bone morphogenetic protein 7	BMP7	chr20q13
209651_at	6.27992	5.53777	5.8218	7.46998	6.89136	7.1766	Hs.513530 /// Hs.605421	transforming growth factor beta 1 induced transcript 1	TGFB1I1	chr16p11.2
209714_s_at	4.28406	5.06171	3.96768	5.98893	6.14117	5.49029	Hs.733107 /// Hs.84113	cyclin-dependent kinase inhibitor 3	CDKN3	chr14q22
209734_at	5.14775	5.36634	4.7195	5.82098	6.32728	6.15544	Hs.182014	NCK-associated protein 1-like	NCKAP1L	chr12q13.1
209828_s_at	4.25184	4.74211	4.59826	5.1493	5.74342	6.15636	Hs.459095 /// Hs.585683	interleukin 16	IL16	chr15q26.3
209948_at	4.19004	4.56344	3.75609	5.42455	6.22106	5.86985	Hs.484099	potassium large conductance calcium-activated channel, subfamily M, beta member 1	KCNMB1	chr5q34
210256_s_at	5.09422	4.61777	4.57332	5.95703	5.90748	6.30644	Hs.600845 /// Hs.655131 /// Hs.661888 /// Hs.676966 /// Hs.731305	phosphatidylinositol-4-phosphate 5-kinase, type I, alpha	PIP5K1A	chr1q21.3
210337_s_at	7.06284	7.77904	7.1782	5.97635	6.0598	5.94053	Hs.387567 /// Hs.677991 /// Hs.739744	ATP citrate lyase	ACLY	chr17q21.2
210527_x_at	7.19771	6.65571	6.57075	6.09815	5.69455	5.39938	Hs.349695	tubulin, alpha 3c /// tubulin, alpha 3d	TUBA3C /// TUBA3D	chr13q11 /// chr2q21.1
210895_s_at	3.66747	3.90693	2.69344	4.88054	6.36528	5.2072	Hs.171182 /// Hs.601198	CD86 molecule	CD86	chr3q21
210949_s_at	6.97103	6.34234	6.24594	4.72031	5.06771	5.24582	Hs.535464 /// Hs.567374 /// Hs.661687	eukaryotic translation initiation factor 3, subunit C /// eukaryotic translation initiation factor 3, subunit C-like	EIF3C /// EIF3CL	chr16p11.2
211063_s_at	5.32872	5.24054	4.30653	6.24251	6.66871	5.82896	Hs.477693 /// Hs.627323	NCK adaptor protein 1	NCK1	chr3q21
211220_s_at	4.67077	4.78601	6.3633	2.15339	2.65365	2.40567	Hs.158195 /// Hs.613261 /// Hs.674777	heat shock transcription factor 2	HSF2	chr6q22.31
211231_x_at	4.26348	5.46049	4.50697	3.22492	3.85836	2.94604	Hs.1645	cytochrome P450, family 4, subfamily A, polypeptide 11	CYP4A11	chr1p33
211571_s_at	6.18048	5.5527	6.77428	4.78248	4.36883	4.349	Hs.643801 /// Hs.653683 /// Hs.715773	versican	VCAN	chr5q14.3
211955_at	7.21974	6.48466	7.47147	4.95952	5.48415	5.61866	Hs.613802 /// Hs.643743 /// Hs.712598 /// Hs.715536	importin 5	IPO5	chr13q32.2
211965_at	6.03249	5.6259	6.28425	7.44284	7.09782	7.98354	Hs.605465 /// Hs.655774 /// Hs.707091 /// Hs.732674 /// Hs.734777 /// Hs.85155	ZFP36 ring finger protein-like 1	ZFP36L1	chr14q22-q24
212024_x_at	4.40244	5.03619	4.68445	5.96515	5.87732	5.52676	Hs.513984 /// Hs.628115 /// Hs.704062	flightless I homolog (Drosophila)	FLII	chr17p11.2
212120_at	5.61688	6.02139	5.33655	6.90726	6.87299	6.72353	Hs.577599 /// Hs.709193	ras homolog family member Q	RHOQ	chr2p21
212138_at	5.27244	5.27546	5.64822	6.20032	6.23334	6.87802	Hs.331431 /// Hs.597130 /// Hs.603808 /// Hs.607202 /// Hs.624660 /// Hs.700053	PDS5, regulator of cohesion maintenance, homolog A (S. cerevisiae)	PDS5A	chr4p14
212322_at	5.21627	5.67752	5.35224	6.49556	7.29283	6.72683	Hs.499984 /// Hs.598751 /// Hs.651967	sphingosine-1-phosphate lyase 1	SGPL1	chr10q21
212417_at	6.21689	5.77982	5.49289	3.83092	4.62057	4.13299	Hs.482587 /// Hs.602663 /// Hs.617993 /// Hs.622209	secretory carrier membrane protein 1	SCAMP1	chr5q14.1
212808_at	4.41385	5.46052	3.67853	5.76652	7.10513	6.32614	Hs.513470 /// Hs.598266 /// Hs.635529	nuclear factor of activated T-cells, cytoplasmic, calcineurin-dependent 2 interacting protein	NFATC2IP	chr16p11.2
212847_at	4.01554	3.97335	4.27881	6.02983	4.92655	5.24656	Hs.707742	---	---	---
212998_x_at	6.40098	6.3173	5.80162	7.6589	8.97222	7.42038	Hs.409934 /// Hs.560366 /// Hs.697180 /// Hs.697652	major histocompatibility complex, class II, DQ beta 1 /// HLA class II histocompatibility antigen, DQ beta 1 chain-like	HLA-DQB1 /// LOC101060835	chr6p21.3
213133_s_at	4.6655	5.47797	5.33875	3.74465	4.00626	4.52526	Hs.488363 /// Hs.546256 /// Hs.730564	glycine cleavage system protein H (aminomethyl carrier) /// glycine cleavage system H protein, mitochondrial-like	GCSH /// LOC101060817	chr16q23.2
213419_at	3.26476	3.23471	3.26034	4.53307	5.11503	4.31547	Hs.479602 /// Hs.720643 /// Hs.734795	amyloid beta (A4) precursor protein-binding, family B, member 2	APBB2	chr4p13
213561_at	4.77933	4.74674	5.23539	6.97882	5.74733	6.48224	Hs.279008 /// Hs.733116 /// Hs.735825 /// Hs.736853	minichromosome maintenance complex component 9	MCM9	chr6q22.31
213572_s_at	6.31865	5.97503	6.68329	6.85976	7.66429	7.95679	Hs.381167	serpin peptidase inhibitor, clade B (ovalbumin), member 1	SERPINB1	chr6p25
213596_at	4.03746	3.84573	3.31046	5.2552	5.82473	4.87338	Hs.138378 /// Hs.593209 /// Hs.682353	caspase 4, apoptosis-related cysteine peptidase	CASP4	chr11q22.2-q22.3
213698_at	4.14232	4.63711	3.21498	5.19978	6.60978	5.36467	Hs.533986 /// Hs.613610 /// Hs.729053	zinc finger, MYM-type 6 /// ZMYM6 neighbor	ZMYM6 /// ZMYM6NB	chr1p34.2 /// chr1p34.3
213700_s_at	5.51482	6.10276	5.94547	7.02778	6.40221	7.28103	Hs.610382 /// Hs.711246 /// Hs.737591	pyruvate kinase, muscle	PKM	chr15q22
213742_at	5.16184	5.50988	4.9522	7.31108	6.4177	6.95472	Hs.479693	serine/arginine-rich splicing factor 11	SRSF11	chr1p31
213819_s_at	3.74466	4.94966	4.19048	5.43066	7.51775	6.5088	Hs.179986	flotillin 1	FLOT1	chr6p21.3
213978_at	5.45627	5.82729	5.40541	6.26252	6.95535	6.48665	Hs.432387	metastasis suppressor 1-like	MTSS1L	chr16q22.1
214052_x_at	8.48106	9.07641	9.33082	10.0884	9.98715	10.3144	Hs.494614	proline-rich coiled-coil 2C	PRRC2C	chr1q23.3
214107_x_at	7.27496	6.56885	5.96508	8.22837	8.14069	7.60076	Hs.443837 /// Hs.692439 /// Hs.740414	TBC1 domain family member 3F-like /// puromycin-sensitive aminopeptidase-like protein-like /// puromycin-sensitive aminopeptidase-like protein-like /// aminopeptidase puromycin sensitive pseudogene /// aminopeptidase puromycin sensitive /// TBC1 domain family, member 3	LOC101060440 /// LOC101060471 /// LOC101060522 /// LOC440434 /// NPEPPS /// TBC1D3	chr17q12 /// chr17q21
214340_at	4.84392	5.1344	4.65039	6.79999	6.97421	6.96398	Hs.378695 /// Hs.739330	arachidonate 12-lipoxygenase pseudogene 2	ALOX12P2	chr17p13
214349_at	4.41658	4.83265	5.60762	9.65411	6.99806	9.27346	Hs.464404	---	---	---
214374_s_at	3.79721	3.68479	3.90061	5.2257	4.6864	5.05365	Hs.172445 /// Hs.642521 /// Hs.654469	PTPRF interacting protein, binding protein 1 (liprin beta 1)	PPFIBP1	chr12p12.1
214592_s_at	4.75132	4.25964	4.04596	6.49866	6.1515	5.33169	Hs.30174	small nuclear RNA activating complex, polypeptide 5, 19kDa	SNAPC5	chr15q22.31
214711_at	4.35529	4.41811	3.74273	5.07831	5.38029	5.6914	Hs.706889	glutamyl-tRNA(Gln) amidotransferase, subunit C	GATC	chr12q24.31
214729_at	3.68928	3.59344	3.30387	4.34471	4.78555	4.91246	Hs.353035 /// Hs.701612	TWIST neighbor	TWISTNB	chr7p21.1
214741_at	2.77339	3.48272	3.85698	6.92527	8.37525	5.58226	Hs.535804 /// Hs.599454 /// Hs.603941	uncharacterized LOC100506639 /// zinc finger protein 131	LOC100506639 /// ZNF131	chr5p12
214791_at	6.62397	7.55821	6.09571	7.94082	8.49833	8.66064	Hs.589661 /// Hs.630012	SP140 nuclear body protein-like	SP140L	chr2q37.1
215071_s_at	3.64454	3.56467	3.56693	4.65771	5.0413	4.53112	Hs.622290 /// Hs.725428 /// Hs.744029	histone cluster 1, H2ac	HIST1H2AC	chr6p22.1
215212_at	4.36692	5.01981	3.72451	5.72225	5.49878	6.22541	Hs.661865	---	---	---
215451_s_at	7.17613	7.23842	6.95124	8.07813	8.67951	8.17193	Hs.480190 /// Hs.595318 /// Hs.607658	AF4/FMR2 family, member 1	AFF1	chr4q21
215536_at	5.74943	5.54694	4.67605	6.55487	7.44096	6.30893	Hs.731563	major histocompatibility complex, class II, DQ beta 2	HLA-DQB2	chr6p21
215698_at	4.26305	5.07393	4.24463	7.4851	6.66834	6.11206	Hs.618774 /// Hs.76272	lysine (K)-specific demethylase 5A	KDM5A	chr12p11
216151_at	4.46571	3.43366	3.04242	5.52449	4.95023	6.54437	Hs.636855	---	---	---
216682_s_at	3.83765	3.07732	3.54168	4.65059	4.66134	5.25395	Hs.435815 /// Hs.599329	suppressor of Ty 20 homolog (S. cerevisiae)	SUPT20H	chr13q13.3
217503_at	3.97556	5.0791	3.67373	5.84093	5.3163	6.87224	Hs.595906 /// Hs.638174 /// Hs.88297	serine/threonine kinase 17b	STK17B	chr2q32.3
217591_at	4.1388	3.32176	2.95462	5.83058	4.73631	5.46626	Hs.581632	SKI-like oncogene	SKIL	chr3q26
217654_at	3.57837	2.85934	2.62706	4.23218	5.97123	4.72697	Hs.390736	CASP8 and FADD-like apoptosis regulator	CFLAR	chr2q33-q34
217815_at	4.96689	4.1893	4.22554	5.80234	5.55442	5.23613	Hs.213724 /// Hs.623612	suppressor of Ty 16 homolog (S. cerevisiae)	SUPT16H	chr14q11.2
217839_at	7.0164	6.80111	7.02118	7.67328	8.52822	7.86735	Hs.518123 /// Hs.677942	TRK-fused gene	TFG	chr3q12.2
217908_s_at	5.1453	5.66471	4.8897	6.81873	6.06146	6.10706	Hs.435741	DDB1 and CUL4 associated factor 6	DCAF6	chr1q24.2
217956_s_at	4.86891	5.17275	5.6447	5.83359	6.54625	6.38868	Hs.18442 /// Hs.603889	enolase-phosphatase 1	ENOPH1	chr4q21.22
218004_at	5.18942	5.25176	5.91401	4.53199	4.19255	4.36823	Hs.353454 /// Hs.608532 /// Hs.719549	BSD domain containing 1	BSDC1	chr1p35.1
218048_at	6.18893	6.0868	5.81519	4.69273	4.57487	4.03058	Hs.534398	COMM domain containing 3	COMMD3	chr10p12.2
218055_s_at	7.24655	7.31847	7.25225	5.74344	6.50011	6.18778	Hs.482573 /// Hs.601779 /// Hs.672224 /// Hs.735168	WD repeat domain 41	WDR41	chr5q13.3
218064_s_at	4.26882	5.06386	3.74456	5.77057	6.70995	5.5021	Hs.399800	A kinase (PRKA) anchor protein 8-like	AKAP8L	chr19p13.12
218413_s_at	4.45936	4.89354	4.0978	6.15608	5.63533	5.09834	Hs.632578 /// Hs.705568 /// Hs.726387	zinc finger protein 639	ZNF639	chr3q26.33
218476_at	6.23967	6.0589	6.82565	5.77946	4.90921	5.12556	Hs.522449	protein-O-mannosyltransferase 1	POMT1	chr9q34.1
218539_at	5.09409	5.37842	6.04924	6.6592	7.25945	6.30682	Hs.525348 /// Hs.602294	F-box protein 34	FBXO34	chr14q22.3
218627_at	5.70142	4.95192	5.00347	6.68438	6.44824	6.21775	Hs.525634	DNA-damage regulated autophagy modulator 1	DRAM1	chr12q23.2
218643_s_at	7.14293	6.76118	7.397	7.68573	8.66007	8.33548	Hs.133998	cysteine-rich PDZ-binding protein	CRIPT	chr2p21
218886_at	4.53689	3.97031	4.53485	4.88288	5.93694	5.81957	Hs.310231	PAK1 interacting protein 1	PAK1IP1	chr6p24.2
218987_at	4.16442	4.41562	4.32096	5.33695	5.39341	5.50434	Hs.591151 /// Hs.599865 /// Hs.742255	activating transcription factor 7 interacting protein	ATF7IP	chr12p13.1
219024_at	3.89386	4.67402	4.24593	5.71591	4.87881	5.24064	Hs.643512 /// Hs.699795 /// Hs.715965	pleckstrin homology domain containing, family A (phosphoinositide binding specific) member 1	PLEKHA1	chr10q26.13
219033_at	3.63877	3.70685	3.32968	5.19109	7.05339	5.6548	Hs.369581 /// Hs.602194 /// Hs.741804	poly (ADP-ribose) polymerase family, member 8	PARP8	chr5q11.1
219176_at	4.88246	4.8301	4.21488	5.94243	6.96404	6.6749	Hs.154494	chromosome 2 open reading frame 47	C2orf47	chr2q33.1
219226_at	6.94846	6.28111	6.22349	7.82407	7.05284	7.98358	Hs.345028 /// Hs.416108 /// Hs.601311 /// Hs.601797 /// Hs.713948	cyclin-dependent kinase 12	CDK12	chr17q12
219243_at	3.8692	4.93208	4.94693	5.49508	6.3382	6.85783	Hs.647101	GTPase, IMAP family member 4	GIMAP4	chr7q36.1
219380_x_at	4.02721	3.13641	5.14959	6.84648	8.99336	7.85401	Hs.655467	polymerase (DNA directed), eta	POLH	chr6p21.1
219506_at	3.60621	3.47597	4.43723	5.72508	6.56301	5.80564	Hs.738629 /// Hs.91283	chromosome 1 open reading frame 54	C1orf54	chr1q21.2
219539_at	5.29941	5.46889	6.45909	4.13073	4.54228	4.35072	Hs.143818 /// Hs.739966	gem (nuclear organelle) associated protein 6	GEMIN6	chr2p22.1
219723_x_at	4.88979	5.12118	3.77829	7.24782	6.31198	5.76053	Hs.248785 /// Hs.604358 /// Hs.605142 /// Hs.609467 /// Hs.623312 /// Hs.736967 /// Hs.738662	1-acylglycerol-3-phosphate O-acyltransferase 3	AGPAT3	chr21q22.3
219761_at	1.66187	3.14977	2.04829	5.72654	6.51192	7.18841	Hs.29549	C-type lectin domain family 1, member A	CLEC1A	chr12p13.2
219797_at	4.72419	4.63694	4.62794	5.3133	6.07233	5.56877	Hs.177576 /// Hs.594460	mannosyl (alpha-1,3-)-glycoprotein beta-1,4-N-acetylglucosaminyltransferase, isozyme A	MGAT4A	chr2q12
220019_s_at	5.06372	4.34587	5.06395	7.32501	6.46602	6.78151	Hs.585869 /// Hs.737629 /// Hs.744152	zinc finger protein 224	ZNF224	chr19q13.2
220076_at	3.4618	3.3787	4.27307	4.75563	6.24102	5.15687	Hs.156727 /// Hs.702148	ankylosis, progressive homolog (mouse)	ANKH	chr5p15.1
220324_at	2.82217	2.40402	2.56108	3.43659	4.36128	3.51692	Hs.368337	long intergenic non-protein coding RNA 472	LINC00472	chr6q13
220620_at	4.43711	4.33784	4.95887	3.53804	3.26896	3.92772	Hs.110196	cysteine-rich C-terminal 1	CRCT1	chr1q21
220642_x_at	5.44946	4.69486	5.46996	6.3394	7.53615	7.29247	Hs.504320 /// Hs.559115 /// Hs.645432 /// Hs.711271	G protein-coupled receptor 89A /// G protein-coupled receptor 89B /// G protein-coupled receptor 89C /// Golgi pH regulator B-like /// Golgi pH regulator B-like	GPR89A /// GPR89B /// GPR89C /// LOC101060247 /// LOC101060636	chr1q21.1
221044_s_at	3.84475	3.50349	3.16587	4.58156	4.23561	5.40107	Hs.694490 /// Hs.729048	tripartite motif containing 34 /// TRIM6-TRIM34 readthrough	TRIM34 /// TRIM6-TRIM34	chr11p15
221268_s_at	3.46937	3.95661	3.58039	4.67057	4.81665	4.96577	Hs.24678	sphingosine-1-phosphate phosphatase 1	SGPP1	chr14q23.2
221276_s_at	4.36521	4.777	4.206	6.3539	6.26239	6.58688	Hs.712631	syncoilin, intermediate filament protein	SYNC	chr1p35.1
221381_s_at	6.29039	5.49293	6.07983	5.04947	5.07653	4.55261	Hs.374503	mortality factor 4 like 1	MORF4L1	chr15q24
221685_s_at	3.95827	3.73098	3.75844	2.50332	2.60372	2.78536	Hs.368710	spindle apparatus coiled-coil protein 1	SPDL1	chr5q35.1
221771_s_at	3.8879	3.14652	2.72478	7.15905	7.06998	5.51806	Hs.269654 /// Hs.731799 /// Hs.741282	M-phase phosphoprotein 8	MPHOSPH8	chr13q12.11
221872_at	5.85287	5.21708	4.81725	4.04048	3.86695	3.9347	Hs.131269 /// Hs.708627	retinoic acid receptor responder (tazarotene induced) 1	RARRES1	chr3q25.32
221881_s_at	4.56206	5.43296	4.13181	5.90513	7.14664	6.14286	Hs.440544 /// Hs.592249 /// Hs.602330 /// Hs.611641	chloride intracellular channel 4	CLIC4	chr1p36.11
221920_s_at	3.77343	4.35434	3.88358	4.96224	5.2143	4.89379	Hs.122514 /// Hs.596025 /// Hs.603062 /// Hs.603458 /// Hs.709743 /// Hs.726050	solute carrier family 25 (mitochondrial iron transporter), member 37	SLC25A37	chr8p21.2
221962_s_at	3.8171	4.18199	4.87505	6.30684	6.34832	5.39331	Hs.624976 /// Hs.643548 /// Hs.711694 /// Hs.717847	ubiquitin-conjugating enzyme E2H	UBE2H	chr7q32
222271_at	3.46943	3.0112	2.87191	5.73447	4.43511	5.69091	---	---	---	---
222282_at	6.04496	5.15985	5.92326	7.06425	7.06135	6.31043	Hs.655474	---	---	---
222313_at	4.48083	4.11432	3.49064	5.29414	5.87599	5.30039	Hs.663352	---	---	---
222496_s_at	5.69665	4.42628	4.23966	8.21863	7.25783	6.53957	Hs.518727 /// Hs.602477	RNA binding motif protein 47	RBM47	chr4p14
222562_s_at	4.18349	3.45621	3.48336	5.12658	6.0376	5.26686	Hs.329327 /// Hs.694877	tankyrase, TRF1-interacting ankyrin-related ADP-ribose polymerase 2	TNKS2	chr10q23.3
222574_s_at	6.86546	6.40259	6.17051	7.42731	7.53764	7.82417	Hs.29403	DEAH (Asp-Glu-Ala-His) box polypeptide 40	DHX40	chr17q23.1
222576_s_at	5.82655	5.61297	4.85894	4.63815	3.97657	4.23577	Hs.22867 /// Hs.656677	argonaute RISC catalytic component 1	AGO1	chr1p34.3
222583_s_at	5.63974	5.16068	4.21723	6.83865	6.04682	6.91306	Hs.475103 /// Hs.630807 /// Hs.739648 /// Hs.744471	nucleoporin 50kDa	NUP50	chr22q13.31
222664_at	6.40356	6.16408	5.27508	4.82577	4.76642	4.31979	Hs.221873 /// Hs.606506 /// Hs.609610	potassium channel tetramerisation domain containing 15	KCTD15	chr19q13.11
222699_s_at	4.11888	4.52313	3.53833	4.64409	5.3585	5.50934	Hs.29724 /// Hs.619173	pleckstrin homology domain containing, family F (with FYVE domain) member 2	PLEKHF2	chr8q22.1
222868_s_at	6.4331	6.08003	5.1932	7.0286	7.49091	7.60218	Hs.591967	interleukin 18 binding protein	IL18BP	chr11q13
222973_at	5.51188	4.89512	5.02177	4.23506	3.99055	4.08898	---	---	---	---
223016_x_at	5.12626	5.79124	6.01167	7.74329	7.3984	7.52082	Hs.194718	zinc finger, RAN-binding domain containing 2	ZRANB2	chr1p31
223038_s_at	5.50613	5.9046	4.26638	7.71106	7.61544	8.17547	Hs.505154 /// Hs.598350 /// Hs.604653 /// Hs.702800 /// Hs.729794	family with sequence similarity 60, member A	FAM60A	chr12p11
223047_at	4.94112	4.46899	3.60635	5.46518	5.65166	6.15613	Hs.380627 /// Hs.731820 /// Hs.736364	CKLF-like MARVEL transmembrane domain containing 6	CMTM6	chr3p22.3
223067_at	5.90102	6.54979	7.01514	4.43927	5.63733	4.61538	Hs.503597 /// Hs.608554	CWC15 spliceosome-associated protein homolog (S. cerevisiae)	CWC15	chr11q21
223093_at	5.72098	5.91739	5.01904	6.58533	7.39352	7.4745	Hs.156727 /// Hs.702148	ankylosis, progressive homolog (mouse)	ANKH	chr5p15.1
223113_at	4.53603	5.27138	3.99164	6.79243	5.77953	5.83711	Hs.406530	transmembrane protein 138	TMEM138	chr11q12.2
223119_s_at	5.16861	3.66738	4.44823	7.24702	6.05472	5.96289	Hs.577256 /// Hs.619539 /// Hs.705546	ubiquitin specific peptidase 47	USP47	chr11p15.3
223269_at	4.66499	4.60911	5.36446	6.41281	5.55893	5.81694	Hs.591456 /// Hs.634474	DNA-directed RNA polymerase III subunit RPC7-like /// polymerase (RNA) III (DNA directed) polypeptide G (32kD)-like	LOC101060555 /// POLR3GL	chr1q21.1
223343_at	4.21676	3.17955	2.92434	5.31485	5.31519	5.4783	Hs.530735	membrane-spanning 4-domains, subfamily A, member 7	MS4A7	chr11q12
223385_at	5.2656	5.38766	5.33104	6.96937	6.36776	6.42441	Hs.98370	cytochrome P450, family 2, subfamily S, polypeptide 1	CYP2S1	chr19q13.1
223486_at	5.71998	5.93792	6.10173	3.20309	3.68076	3.91348	Hs.127496	GTP-binding protein 8 (putative)	GTPBP8	chr3q13.2
223488_s_at	5.11339	5.11224	4.57356	6.44084	6.75481	6.17562	Hs.173030 /// Hs.639225	guanine nucleotide binding protein (G protein), beta polypeptide 4	GNB4	chr3q26.33
223502_s_at	4.54186	5.23282	4.75985	6.01271	6.28096	7.32095	Hs.525157	tumor necrosis factor (ligand) superfamily, member 13b	TNFSF13B	chr13q32-q34
223531_x_at	5.84854	5.98917	5.60248	6.74835	7.76928	7.50008	Hs.504320 /// Hs.559115 /// Hs.645432 /// Hs.711271	G protein-coupled receptor 89B	GPR89B	chr1q21.1
223586_at	4.29502	4.93702	3.9262	5.66533	6.33809	5.21291	Hs.445447	aryl hydrocarbon receptor nuclear translocator-like 2	ARNTL2	chr12p12.2-p11.2
223601_at	3.55544	4.03128	4.02126	5.7654	5.41239	5.49252	Hs.169743	olfactomedin 2	OLFM2	chr19p13.2
223642_at	3.01409	3.11415	3.73547	4.7281	4.84619	4.5053	Hs.653700 /// Hs.707293	Zic family member 2	ZIC2	chr13q32
223751_x_at	3.70709	3.0666	2.78277	4.97401	4.99705	5.55769	Hs.120551 /// Hs.730896	toll-like receptor 10	TLR10	chr4p14
223754_at	5.44273	5.1752	4.80063	3.38344	3.0705	3.54781	Hs.389311	chromosome 2 open reading frame 88	C2orf88	chr2q32.2
223767_at	3.44968	3.29764	3.33017	4.98148	5.64354	4.90427	Hs.306199	G protein-coupled receptor 84	GPR84	chr12q13.13
223966_at	4.58355	5.09647	5.5241	6.00456	6.16117	6.85614	Hs.621366	PRO2116	LOC100128180	chr4q24
224320_s_at	6.25695	5.30456	6.21861	6.82304	7.76248	7.67939	Hs.597484 /// Hs.669370	minichromosome maintenance complex component 8	MCM8	chr20p12.3
224336_s_at	4.24524	5.29229	4.46818	5.69336	6.09845	6.03576	Hs.536535	dual specificity phosphatase 16	DUSP16	chr12p13
224405_at	2.20417	2.99255	3.40088	4.23799	5.07812	3.82234	Hs.415950	Fc receptor-like 5	FCRL5	chr1q21
224432_at	7.69023	6.95833	6.72631	6.22937	5.48278	5.5598	Hs.460238 /// Hs.610280	SH3-domain GRB2-like endophilin B2	SH3GLB2	chr9q34
224470_at	3.18967	2.68369	3.55318	4.45344	4.31547	5.53989	Hs.445892 /// Hs.595096 /// Hs.596636 /// Hs.736892	SEC22 vesicle trafficking protein homolog C (S. cerevisiae)	SEC22C	chr3p22.1
224692_at	4.12562	2.98839	2.45849	6.79564	6.05731	5.7018	Hs.304376 /// Hs.700432 /// Hs.707708	protein phosphatase 1, regulatory subunit 15B	PPP1R15B	chr1q32.1
224697_at	6.56699	7.27468	6.77004	5.11662	5.86073	4.60105	Hs.509780 /// Hs.614230 /// Hs.708592	DDB1 and CUL4 associated factor 5	DCAF5	chr14q23-q24.1
224703_at	5.94238	5.16641	5.91202	6.38829	7.05465	7.1042	Hs.509780 /// Hs.614230 /// Hs.708592	DDB1 and CUL4 associated factor 5	DCAF5	chr14q23-q24.1
224717_s_at	5.07393	6.28233	5.58421	3.74065	4.43135	3.92008	Hs.356467 /// Hs.732529 /// Hs.735807	small integral membrane protein 7	SMIM7	chr19p13.11
224720_at	4.76218	5.16234	4.44679	7.04185	5.66018	6.39412	Hs.140903 /// Hs.603914 /// Hs.706963 /// Hs.712806	mindbomb E3 ubiquitin protein ligase 1	MIB1	chr18q11.2
225092_at	3.07278	3.31932	2.92025	5.53719	4.95461	4.21555	Hs.592121	rabaptin, RAB GTPase binding effector protein 1	RABEP1	chr17p13.2
225223_at	7.15975	6.59144	6.31732	5.1762	5.84324	5.11211	Hs.167700 /// Hs.601906 /// Hs.626324 /// Hs.634760	SMAD family member 5	SMAD5	chr5q31
225254_at	6.55132	6.9783	6.65037	5.45648	5.92916	5.73826	Hs.437497	coiled-coil domain containing 97	CCDC97	chr19q13.2
225265_at	6.76673	6.89721	7.56805	8.91196	8.30709	8.74138	Hs.470412 /// Hs.600749 /// Hs.654231 /// Hs.708357	RNA binding motif, single stranded interacting protein 1	RBMS1	chr2q24.2
225306_s_at	8.3331	8.43252	8.97352	7.43806	7.20294	7.81209	Hs.578109 /// Hs.671883 /// Hs.706657 /// Hs.736371	solute carrier family 25 (mitochondrial carnitine/acylcarnitine carrier), member 29	SLC25A29	chr14q32.2
225468_at	6.96645	6.35759	5.71361	7.15856	7.83457	7.89715	Hs.591960 /// Hs.619558	protein associated with topoisomerase II homolog 1 (yeast)	PATL1	chr11q12.1
225470_at	5.37021	5.60028	5.54188	3.85229	4.48458	4.72252	Hs.180591 /// Hs.597219	nucleoporin 35kDa	NUP35	chr2q32.1
225595_at	4.62473	4.35448	4.28553	5.25836	5.51981	6.24004	Hs.535319	CREB/ATF bZIP transcription factor	CREBZF	chr11q14
225615_at	3.99004	4.24598	4.48624	5.55334	5.58095	5.31964	Hs.466625	intermediate filament family orphan 2	IFFO2	chr1p36.13
225655_at	5.4966	5.72583	5.52394	7.06631	6.6375	6.62169	Hs.108106 /// Hs.665277	ubiquitin-like with PHD and ring finger domains 1	UHRF1	chr19p13.3
225677_at	5.9403	6.07783	6.13485	4.85667	4.91472	4.55918	Hs.303787 /// Hs.626177 /// Hs.708431	B-cell receptor-associated protein 29	BCAP29	chr7q22.3
225700_at	4.20196	4.58376	4.30056	5.70225	5.11846	5.60237	Hs.131673 /// Hs.602893	glucocorticoid induced transcript 1	GLCCI1	chr7p21.3
225773_at	7.24873	6.73957	6.69837	7.52343	8.02173	8.59561	Hs.460885 /// Hs.639032	ring finger and SPRY domain containing 1	RSPRY1	chr16q13
225975_at	3.42385	3.5084	4.34905	6.74809	6.74684	4.89434	Hs.518989 /// Hs.591691 /// Hs.738416	protocadherin 18	PCDH18	chr4q31
226007_at	3.81186	4.63153	3.90155	5.99264	7.03364	5.2046	Hs.291079 /// Hs.721034	iron-sulfur cluster assembly 2 homolog (S. cerevisiae)	ISCA2	chr14q24.3
226109_at	4.87978	5.27105	5.60945	6.74032	6.41452	6.36963	Hs.293811 /// Hs.595518	chromosome 21 open reading frame 91	C21orf91	chr21q21.1
226142_at	3.77161	4.97015	4.63922	6.47326	5.2857	6.48378	Hs.205558 /// Hs.667222	GLI pathogenesis-related 1	GLIPR1	chr12q21.2
226194_at	4.33553	4.9897	5.15049	5.49251	6.0692	6.36756	Hs.711424 /// Hs.714145 /// Hs.7542	chromosome alignment maintaining phosphoprotein 1	CHAMP1	chr13q34
226217_at	7.35511	7.54664	6.60487	7.90053	8.12645	8.75197	Hs.533903 /// Hs.606496 /// Hs.619680	solute carrier family 30 (zinc transporter), member 7	SLC30A7	chr1p21.2
226322_at	2.91699	2.7161	2.80448	3.40099	3.98229	4.16868	Hs.401954 /// Hs.595631 /// Hs.596778 /// Hs.659497 /// Hs.692183 /// Hs.706517	transmembrane and tetratricopeptide repeat containing 1	TMTC1	chr12p11.22
226345_at	4.90697	5.29243	5.43154	6.26282	6.44417	6.8214	Hs.25362 /// Hs.594569 /// Hs.596111 /// Hs.642444	ADP-ribosylation factor-like 5B	ARL5B	chr10p12.31
226650_at	5.61652	5.87747	5.28238	6.70718	6.97535	6.07494	Hs.648111	zinc finger, AN1-type domain 2A	ZFAND2A	chr7p22.3
226663_at	5.97743	5.67638	4.04593	6.62625	7.57319	8.05488	---	ANKRD10 intronic transcript 1 (non-protein coding)	ANKRD10-IT1	---
226721_at	4.14574	3.71273	4.44161	2.85657	2.26547	3.40987	Hs.567828 /// Hs.607483	dpy-19-like 4 (C. elegans)	DPY19L4	chr8q22.1
226739_at	7.54098	7.00233	7.78927	5.9949	6.80334	5.68296	Hs.370145 /// Hs.675855 /// Hs.709724 /// Hs.745050	ring finger protein 169	RNF169	chr11q13.4
226777_at	4.67636	4.12761	3.17389	4.90205	6.39769	6.36185	Hs.594351 /// Hs.617703 /// Hs.710808 /// Hs.741333	ADAM metallopeptidase domain 12 /// ADAM12 overlapping transcript 1 (non-protein coding)	ADAM12 /// ADAM12-OT1	chr10q26.2 /// chr10q26.3
226832_at	3.49715	3.9973	3.54308	5.39583	6.04966	5.00537	Hs.250648 /// Hs.727293 /// Hs.727426	ring finger protein 168, E3 ubiquitin protein ligase	RNF168	chr3q29
226942_at	4.99322	5.04457	5.41608	5.88557	6.48141	6.64736	Hs.304362 /// Hs.603401 /// Hs.613674 /// Hs.691722 /// Hs.716650 /// Hs.718044 /// Hs.734662	PHD finger protein 20-like 1	PHF20L1	chr8q24.22
227144_at	4.82552	4.47529	4.53	7.57818	6.38836	6.94607	Hs.592207 /// Hs.623842 /// Hs.653744	KIAA0930	KIAA0930	chr22q13.31
227238_at	2.87621	2.85081	3.22141	4.1605	4.30481	3.78952	Hs.407152 /// Hs.686278	mucin 15, cell surface associated	MUC15	chr11p14.3
227259_at	6.09043	6.92068	5.60726	7.80262	8.89917	8.10912	Hs.446414 /// Hs.674188 /// Hs.702403 /// Hs.713993	CD47 molecule	CD47	chr3q13.1-q13.2
227266_s_at	4.96487	6.46706	6.40937	7.23654	7.93095	8.01387	Hs.370503 /// Hs.623715 /// Hs.628155	FYN binding protein	FYB	chr5p13.1
227384_s_at	6.77749	5.9852	5.98917	7.47161	8.82989	7.52495	Hs.456578 /// Hs.617759 /// Hs.639456 /// Hs.657175 /// Hs.666537 /// Hs.716851 /// Hs.717443 /// Hs.730138 /// Hs.741280	long intergenic non-protein coding RNA 623 /// uncharacterized LOC727820 /// uncharacterized LOC728875	LINC00623 /// LOC727820 /// LOC728875	chr1q21.1
227531_at	4.93714	5.43458	5.43972	6.86388	6.5036	7.55145	Hs.436975 /// Hs.671434 /// Hs.717498 /// Hs.727767	clock circadian regulator	CLOCK	chr4q12
227620_at	3.01051	3.028	4.30486	5.10838	6.11333	6.24386	Hs.573495 /// Hs.608592 /// Hs.711876 /// Hs.744460	solute carrier family 44, member 1	SLC44A1	chr9q31.2
227665_at	4.52054	5.5882	4.86244	5.67142	6.85019	6.62167	Hs.655589	---	---	---
227760_at	4.65639	5.28706	5.67147	3.63809	3.42136	3.98201	Hs.349705	insulin-like growth factor binding protein-like 1	IGFBPL1	chr9p13.1
227777_at	5.12811	4.95049	4.38856	6.4007	5.88733	5.37142	---	---	---	---
227954_at	6.21448	6.1241	5.74883	7.5752	8.41658	8.57031	Hs.530899 /// Hs.609079	inositol 1,4,5-trisphosphate receptor interacting protein-like 2	ITPRIPL2	chr16p12.3
227984_at	5.49758	7.31269	7.48754	4.55133	3.68243	3.86117	Hs.71912 /// Hs.745022	lipase maturation factor 1	LMF1	chr16p13.3
227996_at	5.88122	6.30403	7.26657	4.54258	5.62815	4.63161	Hs.403917 /// Hs.650042 /// Hs.672180 /// Hs.709933 /// Hs.729583 /// Hs.731470 /// Hs.734787	FERM, RhoGEF (ARHGEF) and pleckstrin domain protein 1 (chondrocyte-derived) /// FARP1 intronic transcript 1 (non-protein coding)	FARP1 /// FARP1-IT1	chr13q32.2
228062_at	2.0934	1.81777	2.54163	4.01967	5.65103	6.07409	Hs.12554	nucleosome assembly protein 1-like 5	NAP1L5	chr4q22.1|4q21-q22
228141_at	2.98694	3.89723	3.53519	5.37807	5.81675	4.46722	Hs.289044	glutathione peroxidase 8 (putative)	GPX8	chr5q11.2
228198_s_at	6.20358	6.07277	6.51289	7.63642	6.76348	7.53595	---	fumarylacetoacetate hydrolase domain containing 2C, pseudogene	FAHD2CP	chr2q11.1
228325_at	3.60481	4.07403	2.76318	5.84119	6.70414	5.73928	Hs.381058	KIAA0146	KIAA0146	chr8q11.21
228412_at	4.98397	5.81725	5.86692	3.71711	2.72955	3.87874	Hs.632541	uncharacterized LOC643072	LOC643072	chr2q24.2
228432_at	3.89281	4.21382	2.91508	6.13181	8.63914	6.41851	Hs.258209	RAB3A interacting protein	RAB3IP	chr12q15
228536_at	3.63544	2.96054	2.91367	3.7065	4.70091	4.41882	Hs.591692 /// Hs.682210	protein arginine methyltransferase 10 (putative)	PRMT10	chr4q31.23
228607_at	5.0887	4.68412	4.44065	5.44459	6.12916	5.9364	Hs.414332 /// Hs.620043	2'-5'-oligoadenylate synthetase 2, 69/71kDa	OAS2	chr12q24.2
228712_at	6.73938	7.63147	6.85553	8.89393	8.70738	7.96422	Hs.744906	WNK lysine deficient protein kinase 1	WNK1	chr12p13.3
228788_at	4.56951	3.95482	3.26346	6.08205	6.00089	6.05795	Hs.517436 /// Hs.622907	yippee-like 1 (Drosophila)	YPEL1	chr22q11.2
228982_s_at	5.27152	6.91515	7.0709	3.67397	4.50779	3.5161	Hs.31856	ubiquitin specific peptidase 42	USP42	chr7p22.1
229013_at	4.15774	3.97631	4.14079	5.43623	5.08578	4.81718	Hs.620525	uncharacterized LOC145783	LOC145783	chr15q21.3
229232_at	3.22214	3.52513	3.74973	4.95944	4.46134	4.32926	Hs.234681	leucine rich repeat containing 57	LRRC57	chr15q15.2
229333_at	5.62631	5.16929	5.05736	3.86358	3.54086	3.26916	Hs.546324	---	---	---
229403_at	4.74159	4.96634	3.7575	6.32699	5.44558	5.81263	Hs.272011	UDP-Gal:betaGlcNAc beta 1,4- galactosyltransferase, polypeptide 1	B4GALT1	chr9p13
229413_s_at	6.71057	6.11905	6.92238	7.64018	7.63585	8.65345	---	---	---	---
229453_at	4.25783	3.47074	2.99498	4.82152	4.84727	5.80361	Hs.591095 /// Hs.712781 /// Hs.732749	protein disulfide isomerase family A, member 3	PDIA3	chr15q15
229483_at	4.42983	4.50135	4.80147	5.20755	5.52257	6.001	Hs.657369	---	---	---
229575_at	5.0598	5.3351	4.20177	6.72068	6.76172	7.4174	Hs.26297	---	---	---
229623_at	7.91467	8.95482	8.81771	5.9961	5.05575	5.79198	Hs.733551	---	---	---
229694_at	5.65029	5.97568	4.45498	9.18901	8.04323	8.14891	---	WD repeat domain 11	WDR11	chr10q26
229712_at	3.96281	3.26899	4.4129	5.42206	5.71407	4.62199	Hs.546299 /// Hs.598022 /// Hs.739061 /// Hs.741979 /// Hs.743480	small nuclear RNA activating complex, polypeptide 3, 50kDa	SNAPC3	chr9p22.3
229845_at	4.63354	4.79427	3.79575	6.41018	5.18439	6.29673	Hs.495138 /// Hs.597362 /// Hs.629072	mitogen-activated protein kinase associated protein 1	MAPKAP1	chr9q33.3
229857_s_at	4.83228	5.04255	4.38729	3.85598	3.30381	3.92507	Hs.644600	KANSL1 antisense RNA 1	KANSL1-AS1	chr17q21.31
229932_at	5.92798	5.95135	6.98573	5.20186	4.33296	4.76525	Hs.733078	---	---	---
230014_at	4.14035	4.40462	4.27384	6.20862	5.89976	5.73162	Hs.665568	---	---	---
230086_at	7.85654	6.88022	7.2191	8.25193	8.78376	8.28148	Hs.189409 /// Hs.627895	formin binding protein 1	FNBP1	chr9q34
230106_at	4.0416	3.58271	4.56997	5.15975	5.73844	5.93966	Hs.440049	ZXD family zinc finger C	ZXDC	chr3q21.3
230193_at	3.62838	4.12386	3.90526	5.48412	5.20691	4.71571	Hs.602740 /// Hs.678426 /// Hs.709837	WD repeat domain 66	WDR66	chr12q24.31
230256_at	4.88209	4.34689	3.86725	6.63694	6.15963	6.11034	Hs.732744	RUSC1 antisense RNA 1	RUSC1-AS1	chr1q22
230263_s_at	2.35107	2.8799	2.56485	3.82186	5.12755	5.01989	Hs.195403 /// Hs.700090 /// Hs.717863	dedicator of cytokinesis 5	DOCK5	chr8p21.2
230315_at	4.55856	4.75991	4.95864	2.61979	3.80468	2.9416	Hs.658884	---	---	---
230533_at	6.30487	6.36233	4.94278	4.48043	2.94829	2.75709	Hs.658553	zinc finger, MYND-type containing 8	ZMYND8	chr20q13.12
230586_s_at	5.71079	5.07206	6.39194	4.38142	3.68003	3.85049	Hs.288042	---	---	---
230618_s_at	7.60347	8.09338	7.51657	8.98511	8.73184	8.95235	Hs.712903	---	---	---
230733_at	4.06718	3.61138	3.06267	5.02882	4.24438	5.36167	Hs.659034	---	---	---
230787_at	5.00148	5.93026	6.87074	3.84478	3.41236	4.02454	Hs.634042	NULL /// NULL	OTTHUMG00000012496 /// RP11-126K1.6	---
230951_at	2.72658	2.74722	2.65751	4.23686	4.34802	3.56379	Hs.369232	erythrocyte membrane protein band 4.1 like 5	EPB41L5	chr2q14.2
230970_at	4.45852	4.50132	3.68234	5.31884	5.21696	5.49453	Hs.335205	---	---	---
231110_at	4.8409	5.09595	4.429	5.58695	6.6989	5.96642	Hs.584756	---	---	---
231644_at	3.36714	3.11704	2.57958	3.51426	4.2052	4.43034	---	---	---	---
231647_s_at	2.96906	3.97846	3.13107	5.53165	6.51653	6.01251	Hs.415950	Fc receptor-like 5	FCRL5	chr1q21
231716_at	5.17439	5.22535	5.47621	6.84734	6.06191	6.60577	Hs.533499 /// Hs.600302 /// Hs.709775 /// Hs.717690	ring finger and CCCH-type domains 2	RC3H2	chr9q34
231747_at	3.82899	4.17852	3.78248	4.99553	5.26072	5.8133	Hs.601656 /// Hs.733809	cysteinyl leukotriene receptor 1	CYSLTR1	chrXq13.2-q21.1
232057_at	6.24125	6.16396	5.68778	7.86354	7.79733	8.14896	Hs.709557 /// Hs.724036 /// Hs.729520	solute carrier family 7, member 6 opposite strand	SLC7A6OS	chr16q22.1
232058_at	3.70472	3.47385	4.0996	5.43492	6.20204	5.9538	Hs.658643	---	---	---
232078_at	3.72665	3.58051	2.78288	4.73714	5.28131	4.82512	Hs.655455	poliovirus receptor-related 2 (herpesvirus entry mediator B)	PVRL2	chr19q13.2
232356_at	4.03515	3.6438	5.34012	6.35305	6.65962	6.2954	Hs.687687	---	---	---
232362_at	2.80286	2.22115	1.78519	4.1536	4.50215	5.4429	Hs.310637	coiled-coil domain containing 18	CCDC18	chr1p22.1
232439_at	3.24871	3.25228	2.86094	5.62941	6.52341	6.58402	Hs.160572	---	---	---
232511_at	4.27684	4.51787	4.70324	5.31991	5.94252	5.62709	Hs.738445	---	---	---
232556_at	6.0444	4.79548	5.50081	7.25917	8.6527	7.44492	Hs.740852	long intergenic non-protein coding RNA 875	LINC00875	---
232793_at	3.7021	4.10261	3.62665	5.13158	4.38664	5.08228	Hs.663015	---	---	---
232859_s_at	5.33691	6.24303	5.46023	4.65837	4.32509	4.10439	Hs.476636 /// Hs.600507 /// Hs.682733 /// Hs.744462	membrane associated guanylate kinase, WW and PDZ domain containing 1	MAGI1	chr3p14.1
232950_s_at	7.05	6.42478	6.95838	5.88995	5.69	5.56677	Hs.272759	phosphatidylinositol transfer protein, membrane-associated 2	PITPNM2	chr12q24.31
233216_at	5.33767	5.26712	5.77766	4.92507	4.29254	4.02791	Hs.714266	zinc finger, DHHC-type containing 21	ZDHHC21	chr9p22.3
233581_at	3.43786	3.77523	3.65475	5.04962	4.88335	5.10986	Hs.655765	---	---	---
233595_at	4.50305	4.71156	4.90837	6.57147	6.31929	6.68094	---	ubiquitin specific peptidase 34	USP34	chr2p15
233656_s_at	4.06481	4.73129	3.99704	4.9946	5.63265	5.77842	Hs.48499	vacuolar protein sorting 54 homolog (S. cerevisiae)	VPS54	chr2p13-p14
233690_at	3.62629	4.28137	3.60878	4.61738	5.27571	4.7884	Hs.677392	---	---	---
233832_at	3.00708	3.34751	4.29444	6.65039	5.53697	6.37789	Hs.661000	---	---	---
233841_s_at	4.17134	4.99039	5.26054	6.89973	7.55187	6.54767	Hs.416630 /// Hs.601828 /// Hs.602312 /// Hs.653927	suppressor of defective silencing 3 homolog (S. cerevisiae)	SUDS3	chr12q24.23
233921_s_at	6.08608	5.91505	4.96721	4.41778	3.80866	4.58782	Hs.671107	---	---	---
234278_at	3.6764	3.89112	3.08752	4.69513	5.79629	4.62079	---	---	---	---
234619_at	3.13404	3.45882	3.1237	5.27555	4.65244	4.26093	Hs.677323	---	---	---
234698_at	4.59833	4.23824	4.36202	5.78487	5.82833	5.59907	Hs.163846	N-6 adenine-specific DNA methyltransferase 1 (putative)	N6AMT1	chr21q21.3
235010_at	4.17187	4.11181	3.79806	5.26547	5.5995	5.10211	Hs.649389 /// Hs.726427	ZBED5 antisense RNA 1	ZBED5-AS1	chr11p15.3
235016_at	2.92339	2.91501	3.16114	4.46706	5.25299	4.02459	Hs.499833 /// Hs.614003	receptor accessory protein 3	REEP3	chr10q21.3
235189_at	4.84653	4.2902	4.51351	5.8869	5.91115	5.56124	Hs.200943 /// Hs.595390	NMDA receptor regulated 2	NARG2	chr15q22.2
235318_at	2.09336	2.39918	2.66126	3.51947	3.36633	3.93402	Hs.146447 /// Hs.591133 /// Hs.596842 /// Hs.667213 /// Hs.733694	fibrillin 1	FBN1	chr15q21.1
235330_at	5.17919	5.55561	4.86975	6.84105	6.74403	5.94112	Hs.406460 /// Hs.603251 /// Hs.606146 /// Hs.634699	coiled-coil domain containing 117	CCDC117	chr22q12.1
235429_at	4.05483	3.09171	2.6553	5.38475	5.03893	4.10757	Hs.405590 /// Hs.575544 /// Hs.710451	eukaryotic translation initiation factor 3, subunit E	EIF3E	chr8q22-q23
235778_s_at	4.61059	5.70208	5.86736	6.38961	6.76951	7.44716	Hs.432706 /// Hs.735817	ankyrin repeat domain 44	ANKRD44	chr2q33.1
235919_at	4.25507	5.26137	4.99932	3.42324	3.40415	3.89572	Hs.374421 /// Hs.733800	centrosomal protein 78kDa	CEP78	chr9q21.2
235926_at	3.45716	4.28654	3.08302	4.96651	5.48784	5.87046	Hs.690132 /// Hs.7101	anaphase promoting complex subunit 5	ANAPC5	chr12q24.31
236067_at	3.50408	3.97288	3.22354	4.34878	5.21755	5.43079	Hs.662699	---	---	---
236185_at	4.99698	3.97044	3.8001	5.894	6.2126	5.33788	Hs.369924	NHL repeat containing 2	NHLRC2	chr10q25.3
236191_at	3.4439	3.80268	3.59054	4.76583	4.93048	4.21156	Hs.667427	---	---	---
236227_at	5.70814	5.7734	6.14119	3.19133	4.25677	3.01269	Hs.379972 /// Hs.601301 /// Hs.664898 /// Hs.674223	transmembrane protein 161B	TMEM161B	chr5q14.3
236228_at	3.93424	3.3274	3.35825	4.16413	4.84086	4.63859	Hs.660550	uncharacterized LOC100130744	LOC100130744	chr5p15.2
236229_at	7.76212	7.1107	7.48617	5.84023	6.58404	5.70212	Hs.661286	---	---	---
236320_at	3.866	4.02827	3.82444	5.56389	4.92405	4.98777	Hs.18912	coiled-coil domain containing 17	CCDC17	chr1p34.1
236355_s_at	5.34766	4.39057	5.17417	7.30694	6.0145	6.1015	Hs.658627	---	---	---
236411_at	5.71649	5.96675	5.23568	6.15997	6.80734	7.03183	---	---	---	---
236510_at	4.36555	5.49589	5.01688	6.01773	7.2508	6.19031	Hs.656650	---	---	---
236584_at	4.47725	3.4996	3.78966	5.33459	5.06002	4.92367	Hs.107101	chromosome 1 open reading frame 86	C1orf86	chr1p36.33
236678_at	5.9726	7.17163	5.91544	8.14718	7.59873	8.10292	Hs.730964	---	---	---
236908_at	5.13288	6.13249	5.6598	4.22046	4.38793	4.48331	Hs.255491	---	---	---
236916_at	4.22306	3.5864	3.61781	4.93231	5.28925	5.09949	Hs.709480	---	---	---
237388_at	3.21739	2.3415	2.19284	4.30753	4.60318	3.86924	Hs.666341	---	---	---
237626_at	5.50033	4.87737	4.65996	5.83203	6.08851	6.23797	Hs.671926	---	---	---
237753_at	5.83427	6.93159	5.44521	7.76831	7.74421	8.12792	Hs.210546	interleukin 21 receptor	IL21R	chr16p11
237761_at	3.24239	4.6721	3.49708	6.24586	7.54274	6.58991	---	---	---	---
238064_at	3.37624	3.48761	3.23179	5.67436	6.12451	5.34175	Hs.656487	---	---	---
238193_at	3.09365	3.13545	2.79391	4.64974	3.87294	5.24097	Hs.656632	---	---	---
238333_s_at	5.92385	4.7658	5.79953	6.99747	7.55558	8.09044	Hs.501578	polyamine oxidase (exo-N4-amino)	PAOX	chr10q26.3
238338_at	5.15967	3.9151	4.3237	6.34966	6.13026	5.81293	Hs.632447	DDB1 and CUL4 associated factor 8	DCAF8	chr1q22-q23
238341_at	7.89241	8.12743	7.2791	8.73781	9.06649	8.86382	Hs.716898	---	---	---
238390_at	4.46224	5.0129	3.69742	5.40691	6.13824	6.25935	---	---	---	---
238405_at	7.74471	7.18941	6.19829	8.81081	8.71534	9.10495	Hs.667725	---	---	---
238522_at	5.1143	4.7156	4.03782	5.80199	5.42552	6.02335	Hs.660082	NULL /// NULL	OTTHUMG00000018470 /// RP11-137L10.6	---
238558_at	7.79569	8.1155	7.7754	9.19648	8.67438	9.02043	Hs.674068	---	---	---
238602_at	5.48224	5.60512	5.02128	7.55055	6.53495	6.87761	Hs.601605 /// Hs.732236	DIS3 mitotic control homolog (S. cerevisiae)-like 2	DIS3L2	chr2q37.1
238622_at	3.4111	3.57678	4.49048	5.48555	5.10326	4.69761	Hs.607366 /// Hs.98643	RAP2B, member of RAS oncogene family	RAP2B	chr3q25.2
238733_at	4.72943	5.74762	4.63932	6.20989	7.83411	6.66753	Hs.664592	---	---	---
238796_at	3.08668	3.16389	4.21598	5.87965	5.32421	5.44362	Hs.661606	---	---	---
238801_at	3.49417	4.43999	3.68632	6.56584	5.76422	5.29375	Hs.591815 /// Hs.644464	RNA binding motif protein 33	RBM33	chr7q36.3
238854_at	4.19244	4.31627	3.86424	4.98644	5.0062	5.63106	Hs.660080	DYNLL1 antisense RNA 1	DYNLL1-AS1	---
238932_at	4.02533	4.10007	3.55231	5.19822	5.60438	4.72649	Hs.658919	NULL /// NULL	OTTHUMG00000175836 /// RP11-145F16.2	---
239029_at	5.83133	6.18386	5.56731	7.78975	6.51517	7.40858	Hs.477547	transmembrane and coiled-coil domain family 1	TMCC1	chr3q22.1
239081_at	5.39364	4.76254	5.39937	4.20043	3.64696	4.19579	Hs.534870	---	---	---
239411_at	4.81762	5.28484	4.55908	4.0603	3.52489	3.87451	Hs.674528	---	---	---
239511_s_at	3.51053	3.32247	3.5402	4.74032	4.45566	4.60806	Hs.469970	serine/arginine-rich splicing factor 4	SRSF4	chr1p35.3
239629_at	3.47101	3.09437	3.12066	4.82275	6.09471	6.93067	Hs.599574	---	---	---
239926_at	3.60521	4.37799	3.08897	6.18518	4.73447	5.42546	Hs.595343	NULL /// NULL	OTTHUMG00000183952 /// RP11-727A23.11	---
239962_at	3.63257	3.50509	2.99573	4.29966	5.16951	4.47858	Hs.292072	---	---	---
240173_at	3.78657	3.42451	3.33926	5.08069	4.26657	4.40127	Hs.102572	---	---	---
240174_at	5.59234	4.87823	5.16374	6.51879	5.95314	6.90819	Hs.661655	---	---	---
240461_at	3.80192	3.73928	3.68124	5.02515	4.96144	4.67179	---	---	---	---
240690_at	4.25166	4.68099	3.5823	4.86678	5.67075	5.71302	---	---	---	---
241316_at	6.96027	6.81908	6.36028	8.21216	7.69453	8.04981	---	---	---	---
241529_at	6.07452	5.04577	5.57595	3.8199	4.19367	4.82106	---	---	---	---
241623_at	5.26653	5.36869	3.90127	6.85713	6.93983	6.67076	Hs.654527	protein tyrosine phosphatase, non-receptor type 2	PTPN2	chr18p11.3-p11.2
241752_at	3.42315	3.05779	4.08548	4.58946	5.30054	4.98353	Hs.468274 /// Hs.610508 /// Hs.624386	solute carrier family 8 (sodium/calcium exchanger), member 1	SLC8A1	chr2p23-p22
241773_at	3.38835	3.38223	2.9957	4.43086	4.61798	4.33934	Hs.659096	---	---	---
241846_at	4.75415	4.87465	5.6303	3.26721	3.53424	4.0628	Hs.485041 /// Hs.597831 /// Hs.663638 /// Hs.686894 /// Hs.735309	HLA complex group 18 (non-protein coding)	HCG18	chr6p21.3
242056_at	5.86032	4.2438	6.25132	2.50854	3.47294	2.64418	Hs.301526 /// Hs.685191	tripartite motif containing 45	TRIM45	chr1p13.1
242139_s_at	4.06839	4.46034	4.99733	7.48439	6.0661	8.3582	Hs.739944	endogenous retrovirus group K3, member 1	ERVK3-1	---
242210_at	3.97273	3.8792	3.50063	5.42474	5.68549	5.17314	Hs.514802 /// Hs.672687	zinc finger protein 24	ZNF24	chr18q12
242239_at	4.54506	4.12215	4.45209	5.34108	5.47122	5.68519	Hs.655091	ARL5B antisense RNA 1	ARL5B-AS1	---
242277_at	4.97759	6.11757	4.88636	7.40912	8.49042	6.96861	Hs.701344	---	---	---
242359_at	4.23148	4.47479	4.54228	3.18789	2.96923	3.85688	---	---	---	---
242437_at	5.68306	5.50874	4.93421	6.44537	6.76729	7.05265	Hs.668061	---	---	---
242505_at	3.63016	3.77508	4.68016	2.88224	2.33483	2.58745	Hs.662515	---	---	---
242576_x_at	6.49784	5.58857	6.22092	7.25069	7.54117	7.7789	Hs.732514	---	---	---
242678_at	4.22941	4.6582	3.65434	5.64084	5.93034	5.95854	---	---	---	---
242774_at	4.21493	4.27199	3.79977	5.30747	6.18242	6.57021	Hs.525392 /// Hs.739159 /// Hs.740777 /// Hs.745014	spectrin repeat containing, nuclear envelope 2	SYNE2	chr14q23.2
242927_at	3.05311	3.51831	3.54184	4.73143	4.62244	4.12386	Hs.656065 /// Hs.737284	DNA cross-link repair 1C	DCLRE1C	chr10p13
243011_at	5.49001	6.52825	5.70424	3.04438	3.87951	4.39194	Hs.595933 /// Hs.600416 /// Hs.608275	neurexophilin and PC-esterase domain family, member 3	NXPE3	chr3q12.3
243510_at	4.38256	4.29488	4.10282	5.46703	5.39486	5.46143	Hs.110470	uncharacterized LOC100506418	LOC100506418	---
243828_at	5.49382	5.86862	5.10456	4.61083	4.07795	4.61751	---	---	---	---
243889_at	4.00723	4.82841	4.18321	5.18338	6.33446	6.67506	Hs.143713	---	---	---
244289_at	3.72703	4.67526	4.46842	3.27624	2.75966	2.79593	Hs.661876	zinc finger protein 300 pseudogene 1	ZNF300P1	chr5q33.1
244445_at	4.0948	4.39733	4.10314	3.37517	3.22916	2.94776	Hs.128386	---	---	---
244487_at	3.17828	3.11514	2.18195	3.69476	4.16382	4.18716	Hs.126889	---	---	---
244489_at	3.86195	3.00225	3.30844	4.69927	5.0485	4.49295	---	NULL /// NULL	OTTHUMG00000035709 /// RP11-263K19.4	---
244693_at	2.75882	4.02635	2.83412	5.8053	5.31992	7.03949	Hs.658797	---	---	---
244799_s_at	3.19741	2.54516	2.30194	4.06241	5.18335	4.07773	Hs.597778	---	---	---
244822_at	4.02123	4.42881	4.3828	4.8422	5.59387	5.45846	Hs.473648 /// Hs.604526 /// Hs.732078	phosphoribosylglycinamide formyltransferase, phosphoribosylglycinamide synthetase, phosphoribosylaminoimidazole synthetase	GART	chr21q22.11
244872_at	4.74959	3.1595	2.98132	6.16959	6.29872	5.32452	Hs.16003	retinoblastoma binding protein 4	RBBP4	chr1p35.1
31835_at	4.67183	5.5639	5.48821	4.26547	3.37262	3.40298	Hs.1498	histidine-rich glycoprotein	HRG	chr3q27
37793_r_at	2.39375	3.0623	2.1662	4.06136	3.36143	3.8538	Hs.609571 /// Hs.612360 /// Hs.631757	RAD51 homolog D (S. cerevisiae)	RAD51D	chr17q11
41160_at	6.11339	6.25562	6.0796	5.1557	5.27722	4.67338	Hs.178728	methyl-CpG binding domain protein 3	MBD3	chr19p13.3
44040_at	7.88341	7.26983	8.05424	6.44866	6.46825	6.9043	Hs.23158 /// Hs.708800	F-box protein 41	FBXO41	chr2p13.2
53968_at	6.87613	6.67102	7.16985	5.27802	5.91753	5.50196	Hs.458390	integrator complex subunit 5	INTS5	chr11q12.3
57516_at	3.54387	3.08513	3.1589	4.62702	4.64659	4.37587	Hs.132227	zinc finger protein 764	ZNF764	chr16p11.2
